# Supplementary material for: Safety and Efficacy of an Oncolytic Adenovirus as an Immunotherapy for Canine Cancer Patients
Source: Vet Sci. 2022 Jun 28;9(7):327. doi: 10.3390/vetsci9070327 (PMC9316846; doi:10.3390/vetsci9070327)
Supplement: Supplementary file 1 [file vetsci-09-00327-s001.zip]

Archive with 1 entries (1 files):
- vetsci-1747817-supplementary.pdf
